# Supplementary material for: Single-cell RNA-seq reveals transcriptomic heterogeneity mediated by host–pathogen dynamics in lymphoblastoid cell lines
Source: eLife. 2021 Jan 27;10:e62586. doi: 10.7554/eLife.62586 (PMC7867410; doi:10.7554/eLife.62586)
Supplement: Source code 1. [file elife-62586-code1.zip]

Archive with 1 entries (1 files):
- Source_Code_File_1.R
